# Supplementary material for: Colors for Resources: Reward-Linked Visual Displays in Orchids
Source: Plants (Basel). 2026 Jan 4;15(1):154. doi: 10.3390/plants15010154 (PMC12787614; doi:10.3390/plants15010154)
Supplement: Supplementary file 1 [file plants-15-00154-s001.zip]

Archive with 2 entries (2 files):
- Figures S1-S5 and Tables S1-S7.pdf
- Table S7.xlsx
