# Supplementary material for: Colors for Resources: Reward-Linked Visual Displays in Orchids
Source: Plants (Basel). 2026 Jan 4;15(1):154. doi: 10.3390/plants15010154 (PMC12787614; doi:10.3390/plants15010154)
Supplement: Supplementary file 1 [file plants-15-00154-s001.zip › Table S7.xlsx]

## Sheet: bee_IT_data
genus	species	IT	source
Acamptopoeum	Acamptopoeum_prinii	2	silva2025
Acamptopoeum	Acamptopoeum_sp	2	silva2025
Agapostemon	Agapostemon_leumculus	1.83	bullock1999, gomes2024
Agapostemon	Agapostemon_nasutus	1.91	bullock1999, gomes2024
Agapostemon	Agapostemon_sericeus	1.78662	kendall2018
Agapostemon	Agapostemon_sp	1.90238	bullock1999, gomes2024, kendall2018
Agapostemon	Agapostemon_texanus	1.89024	kendall2018
Agapostemon	Agapostemon_virescens	2.09506	kendall2018
Amegilla	Amegilla_aeruginosa	3.35797	kendall2018
Amegilla	Amegilla_asserta	3.5464	kendall2018
Amegilla	Amegilla_bombiformis	4.67386	kendall2018
Amegilla	Amegilla_chlorocyanea	3.19741	kendall2018
Amegilla	Amegilla_cingulata	3.85624	kendall2018
Amegilla	Amegilla_pulchra	3.65435	kendall2018
Amegilla	Amegilla_quadrifasciata	3.645	kendall2018
Amegilla	Amegilla_sp	3.47695	kendall2018, tang2017, tang2017
Ancyloscelis	Ancyloscelis_apiformis	1.86	bullock1999, gomes2024
Ancyloscelis	Ancyloscelis_sp	1.57167	bullock1999, gomes2024, kendall2018, kendall2018
Ancyloscelis	Ancyloscelis_wheeleri	1.87	bullock1999, gomes2024
Andrena	Andrena_accepta	2.8021	kendall2018
Andrena	Andrena_alfkenella	1.332	kendall2018
Andrena	Andrena_barbilabris	1.87963	kendall2018
Andrena	Andrena_bicolor	1.81648	kendall2018
Andrena	Andrena_bucephala	2.308	kendall2018
Andrena	Andrena_carantonica	2.8795	kendall2018
Andrena	Andrena_carlini	2.65336	kendall2018
Andrena	Andrena_chrysosceles	1.71912	kendall2018
Andrena	Andrena_cineraria	2.48345	kendall2018
Andrena	Andrena_clarkella	2.70868	kendall2018
Andrena	Andrena_commoda	2.27205	kendall2018
Andrena	Andrena_crataegi	2.05557	kendall2018
Andrena	Andrena_cressonii	1.90307	kendall2018
Andrena	Andrena_distans	1.52169	kendall2018
Andrena	Andrena_dorsata	1.91158	kendall2018
Andrena	Andrena_dunningi	2.64908	kendall2018
Andrena	Andrena_ferrugineicrus	1.52	kendall2018
Andrena	Andrena_flavipes	2.16879	kendall2018
Andrena	Andrena_florea	2.75	kendall2018
Andrena	Andrena_fulva	2.43225	kendall2018
Andrena	Andrena_fulvata	1.99003	kendall2018
Andrena	Andrena_geranii	1.64052	kendall2018
Andrena	Andrena_gravida	2.39104	kendall2018
Andrena	Andrena_haemorrhoa	2.26544	kendall2018
Andrena	Andrena_helianthi	2.91526	kendall2018
Andrena	Andrena_helvola	1.93417	kendall2018
Andrena	Andrena_hippotes	2.23852	kendall2018
Andrena	Andrena_hirticincta	2.43899	kendall2018
Andrena	Andrena_hispania	2.64	kendall2018
Andrena	Andrena_imitatrix	2.20456	kendall2018
Andrena	Andrena_lagopus	2.24319	kendall2018
Andrena	Andrena_mandibularis	1.87326	kendall2018
Andrena	Andrena_minutula	1.37601	kendall2018
Andrena	Andrena_miranda	2.15431	kendall2018
Andrena	Andrena_miserabilis	1.48281	kendall2018
Andrena	Andrena_nasonii	1.46283	kendall2018
Andrena	Andrena_nigroaenea	2.52813	kendall2018
Andrena	Andrena_nitida	2.57071	kendall2018
Andrena	Andrena_nivalis	2.69878	kendall2018
Andrena	Andrena_nubecula	1.17386	kendall2018
Andrena	Andrena_ovatula	1.51	kendall2018
Andrena	Andrena_perplexa	2.55809	kendall2018
Andrena	Andrena_platyparia	1.49018	kendall2018
Andrena	Andrena_rhyssonota	1.93	kendall2018
Andrena	Andrena_rudbeckiae	2.57449	kendall2018
Andrena	Andrena_rugosa	1.76283	kendall2018
Andrena	Andrena_scotia	2.93833	kendall2018
Andrena	Andrena_sp	1.96412	kendall2018
Andrena	Andrena_subopaca	1.39413	kendall2018
Andrena	Andrena_thoracica	3.21	kendall2018
Andrena	Andrena_vaga	2.85125	kendall2018
Andrena	Andrena_ventralis	1.54125	kendall2018
Andrena	Andrena_vicina	2.62774	kendall2018
Andrena	Andrena_viridescens	1.325	kendall2018
Andrena	Andrena_wilkella	2.15027	kendall2018
Andrena	Andrena_ziziae	1.26053	kendall2018
Anthidiellum	Anthidiellum_apicaule	2.68	bullock1999, gomes2024
Anthidiellum	Anthidiellum_notatum	2.116	kendall2018
Anthidiellum	Anthidiellum_sp	2.398	bullock1999, gomes2024, kendall2018
Anthidium	Anthidium_maculosi	3.77	bullock1999, gomes2024
Anthidium	Anthidium_manicatum	3.7445	kendall2018
Anthidium	Anthidium_oblongatum	2.71132	kendall2018
Anthidium	Anthidium_rodriguesii	5.11	bullock1999, gomes2024
Anthidium	Anthidium_scapulare	2.19685	kendall2018
Anthidium	Anthidium_sp	3.68519	bullock1999, gomes2024, bullock1999, gomes2024, kendall2018
Anthidium	Anthidium_sticticum	3.66	kendall2018
Anthodioctes	Anthodioctes_agnatum	2.05	bullock1999, gomes2024
Anthodioctes	Anthodioctes_gualanensis	1.5	bullock1999, gomes2024
Anthodioctes	Anthodioctes_megachiloides	2.8	silva2025
Anthodioctes	Anthodioctes_sp	2.38125	bullock1999, gomes2024, bullock1999, gomes2024, silva2025
Anthophora	Anthophora_aestivalis	4.59	kendall2018
Anthophora	Anthophora_atroalba	3.67	kendall2018
Anthophora	Anthophora_dispar	3.76	kendall2018
Anthophora	Anthophora_hispanica	5.8725	kendall2018
Anthophora	Anthophora_plumipes	4.07202	kendall2018
Anthophora	Anthophora_quadrimaculata	3.252	kendall2018
Anthophora	Anthophora_sp	3.78095	bullock1999, gomes2024, kendall2018
Anthophora	Anthophora_squammulosa	2.5	bullock1999, gomes2024
Anthophora	Anthophora_terminalis	2.99964	kendall2018
Anthophora	Anthophora_urbana	3.3124	kendall2018
Apis	Apis_cerana	2.67053	kendall2018, tang2017
Apis	Apis_dorsata	3.9	tang2017
Apis	Apis_florea	2.2	tang2017
Apis	Apis_mellifera	3.26814	bullock1999, gomes2024, kendall2018, santos2006, silva2025
Apis	Apis_sp	3.00967	bullock1999, gomes2024, kendall2018, santos2006, silva2025, kendall2018, tang2017, tang2017
Ashmeadiella	Ashmeadiella_sp	1.64	bullock1999, gomes2024
Augochlora	Augochlora_albiceps	1.94	bullock1999, gomes2024
Augochlora	Augochlora_aurifera	1.39	bullock1999, gomes2024
Augochlora	Augochlora_cordiaefloris	1.24	bullock1999, gomes2024
Augochlora	Augochlora_nigrocyanea	2.04	bullock1999, gomes2024
Augochlora	Augochlora_pomoniella	1.63	bullock1999, gomes2024
Augochlora	Augochlora_pura	1.67107	kendall2018
Augochlora	Augochlora_quirigensis	1.68	bullock1999, gomes2024
Augochlora	Augochlora_sidaefolia	2.1	bullock1999, gomes2024
Augochlora	Augochlora_smaragdina	1.64	bullock1999, gomes2024
Augochlora	Augochlora_sp	1.79505	bullock1999, gomes2024, bullock1999, gomes2024, kendall2018, santos2006, kendall2018, bullock1999, gomes2024, kendall2018, santos2006
Augochlorella	Augochlorella_aurata	1.44669	kendall2018
Augochlorella	Augochlorella_neglectula	1.26	bullock1999, gomes2024
Augochlorella	Augochlorella_sp	1.35335	bullock1999, gomes2024, kendall2018
Augochloropsis	Augochloropsis_ignita	1.88	bullock1999, gomes2024
Augochloropsis	Augochloropsis_metallica	2.08	bullock1999, gomes2024
Augochloropsis	Augochloropsis_metallicafulgida	2.04865	kendall2018
Augochloropsis	Augochloropsis_sp	1.92608	bullock1999, gomes2024, burkart2011, kendall2018, kendall2018, burkart2011, kendall2018
Austroplebeia	Austroplebeia_australis	1.46932	kendall2018
Austroplebeia	Austroplebeia_sp	1.46932	kendall2018
Aztecanthidium	Aztecanthidium_sp	3.83	bullock1999, gomes2024
Aztecanthidium	Aztecanthidium_tenochtitlanicum	3.83	bullock1999, gomes2024
Bombus	Bombus_bimaculatus	3.63013	kendall2018
Bombus	Bombus_bohemicus	3.916	kendall2018
Bombus	Bombus_brasiliensis	4.38	silva2025
Bombus	Bombus_brevivillus	4	burkart2011
Bombus	Bombus_citrinus	3.68845	kendall2018
Bombus	Bombus_fervidus	3.59043	kendall2018
Bombus	Bombus_griseocollis	4.99332	kendall2018
Bombus	Bombus_hortorum	4.60856	kendall2018
Bombus	Bombus_humilis	3.9515	kendall2018
Bombus	Bombus_hypnorum	3.95274	kendall2018
Bombus	Bombus_impatiens	3.77643	kendall2018
Bombus	Bombus_lapidarius	3.85946	kendall2018
Bombus	Bombus_lucorum	4.34488	kendall2018
Bombus	Bombus_morio	4.28	santos2006, silva2025
Bombus	Bombus_pascuorum	4.00543	kendall2018
Bombus	Bombus_pauloensis	4.17	santos2006, silva2025
Bombus	Bombus_pratorum	3.58704	kendall2018
Bombus	Bombus_ruderarius	5.06985	kendall2018
Bombus	Bombus_rufocinctus	2.94075	kendall2018
Bombus	Bombus_rupestris	5.81961	kendall2018
Bombus	Bombus_sp	4.14083	burkart2011, kendall2018, santos2006, silva2025, silva2025
Bombus	Bombus_sylvarum	4.68537	kendall2018
Bombus	Bombus_sylvestris	4.45725	kendall2018
Bombus	Bombus_terrestris	4.68271	kendall2018
Bombus	Bombus_vagans	3.34785	kendall2018
Bombus	Bombus_vestalis	3.783	kendall2018
Braunsapis	Braunsapis_brasp1	1.23657	kendall2018
Braunsapis	Braunsapis_brasp2	1.06634	kendall2018
Braunsapis	Braunsapis_brasp3	1.56754	kendall2018
Braunsapis	Braunsapis_sp	1.29015	kendall2018
Caenaugochlora	Caenaugochlora_gemella	2	bullock1999, gomes2024
Caenaugochlora	Caenaugochlora_inermis	2.47	bullock1999, gomes2024
Caenaugochlora	Caenaugochlora_sp	1.59833	bullock1999, gomes2024
Caenohalictus	Caenohalictus_sp	1.4	bullock1999, gomes2024
Calliopsis	Calliopsis_andreniformis	1.5332	kendall2018
Calliopsis	Calliopsis_hondurasica	1.38	bullock1999, gomes2024
Calliopsis	Calliopsis_sp	1.4566	bullock1999, gomes2024, kendall2018
Callohesma	Callohesma_calsp1	1.68191	kendall2018
Callohesma	Callohesma_sp	1.68191	kendall2018
Centris	Centris_aena	5.08	burkart2011
Centris	Centris_aenea	4.76	silva2025
Centris	Centris_aethyctera	4.54	bullock1999, gomes2024
Centris	Centris_agilis	6.74	bullock1999, gomes2024
Centris	Centris_analis	3.894	bullock1999, gomes2024, kendall2018, silva2025
Centris	Centris_atripes	4.0608	kendall2018
Centris	Centris_discolor	2.98	silva2025
Centris	Centris_eisenii	5.22	bullock1999, gomes2024
Centris	Centris_eurypatana	5.58	bullock1999, gomes2024
Centris	Centris_flavifrons	6.12	burkart2011
Centris	Centris_flavofasciata	5.34	bullock1999, gomes2024
Centris	Centris_fuscata	5.34	bullock1999, gomes2024, silva2025
Centris	Centris_inermis	4.79	bullock1999, gomes2024
Centris	Centris_labiata	6.65	bullock1999, gomes2024
Centris	Centris_lutea	5.6	bullock1999, gomes2024
Centris	Centris_mocsaryi	3.52	silva2025
Centris	Centris_nitida	4.23	bullock1999, gomes2024
Centris	Centris_obsoleta	6.45	bullock1999, gomes2024
Centris	Centris_segregata	4.89	bullock1999, gomes2024
Centris	Centris_sp	5.12857	bullock1999, gomes2024, bullock1999, gomes2024, kendall2018, silva2025, bullock1999, gomes2024, silva2025, burkart2011, burkart2011, silva2025, kendall2018, santos2006, silva2025, kendall2018
Centris	Centris_tarsata	3.33	burkart2011, silva2025
Centris	Centris_trigonoides	3.48667	bullock1999, gomes2024, silva2025
Centris	Centris_violacea	5.2	santos2006
Centris	Centris_vitata	5.87	bullock1999, gomes2024
Cephalotrigona	Cephalotrigona_capitata	2.775	santos2006, silva2025
Cephalotrigona	Cephalotrigona_sp	2.775	santos2006, silva2025
Cephalurgus	Cephalurgus_anomalus	3.2	silva2025
Cephalurgus	Cephalurgus_sp	3.2	silva2025
Ceratina	Ceratina_calcarata	1.3402	kendall2018
Ceratina	Ceratina_capitosa	2.28	bullock1999, gomes2024
Ceratina	Ceratina_cognata	1.4	tang2017
Ceratina	Ceratina_compacta	1.5	tang2017
Ceratina	Ceratina_cucurbitina	0.985	kendall2018
Ceratina	Ceratina_cyanea	1.245	kendall2018
Ceratina	Ceratina_dentipes	1	tang2017
Ceratina	Ceratina_dupla	1.19885	kendall2018
Ceratina	Ceratina_lieftincki	1.7	tang2017
Ceratina	Ceratina_mikmaqi	1.35891	kendall2018
Ceratina	Ceratina_smaragdula	1.6	tang2017
Ceratina	Ceratina_sp	1.19569	bullock1999, gomes2024, bullock1999, gomes2024, kendall2018, kendall2018, tang2017, bullock1999, gomes2024, kendall2018
Chalicodoma	Chalicodoma_exilis	2.67	bullock1999, gomes2024
Chalicodoma	Chalicodoma_quadridentata	2.23	bullock1999, gomes2024
Chalicodoma	Chalicodoma_sp	2.43667	bullock1999, gomes2024
Chalicodoma	Chalicodoma_texensis	2.41	bullock1999, gomes2024
Chelostoma	Chelostoma_florisomne	1.64693	kendall2018
Chelostoma	Chelostoma_florisomnis	1.55033	kendall2018
Chelostoma	Chelostoma_rapunculi	1.63565	kendall2018
Chelostoma	Chelostoma_sp	1.61097	kendall2018
Chilicoa	Chilicoa_longiceps	0.52	bullock1999, gomes2024
Chilicoa	Chilicoa_sp	0.52	bullock1999, gomes2024
Coelioxoides	Coelioxoides_punctipennis	1.73	bullock1999, gomes2024
Coelioxoides	Coelioxoides_sp	1.73	bullock1999, gomes2024
Coelioxys	Coelioxys_assumptionis	3.06	bullock1999, gomes2024
Coelioxys	Coelioxys_azteca	1.95	bullock1999, gomes2024
Coelioxys	Coelioxys_cisnerosi	2.2	bullock1999, gomes2024
Coelioxys	Coelioxys_gonaspii	2.26	bullock1999, gomes2024
Coelioxys	Coelioxys_inermis	1.98482	kendall2018
Coelioxys	Coelioxys_mexicana	2.44	bullock1999, gomes2024
Coelioxys	Coelioxys_otomita	2.54	bullock1999, gomes2024
Coelioxys	Coelioxys_porterae	2.6632	kendall2018
Coelioxys	Coelioxys_sp	2.04619	bullock1999, gomes2024, bullock1999, gomes2024, tang2017, kendall2018, bullock1999, gomes2024, tang2017
Colletes	Colletes_acutus	2.4	kendall2018
Colletes	Colletes_annae	2.03	bullock1999, gomes2024
Colletes	Colletes_arizonensis	2.46	bullock1999, gomes2024
Colletes	Colletes_inaequalis	3.20574	kendall2018
Colletes	Colletes_nigricans	1.85	kendall2018
Colletes	Colletes_similis	2.41275	kendall2018
Colletes	Colletes_sp	2.48618	bullock1999, gomes2024, bullock1999, gomes2024, kendall2018
Ctenioschelus	Ctenioschelus_goryi	4.7	bullock1999, gomes2024
Ctenioschelus	Ctenioschelus_sp	4.7	bullock1999, gomes2024
Ctenoplectra	Ctenoplectra_cornuta	3	rozen2010
Ctenoplectra	Ctenoplectra_sp	3	rozen2010
Dasypoda	Dasypoda_cingulata	2.59	kendall2018
Dasypoda	Dasypoda_crassicornis	2.455	kendall2018
Dasypoda	Dasypoda_hirtipes	3.0725	kendall2018
Dasypoda	Dasypoda_sp	2.70583	kendall2018
Diadasia	Diadasia_knabiana	3.81	bullock1999, gomes2024
Diadasia	Diadasia_olivacea	2.32	bullock1999, gomes2024
Diadasia	Diadasia_olivaceae	2.4189	kendall2018
Diadasia	Diadasia_rinconis	2.9207	kendall2018
Diadasia	Diadasia_sp	2.58696	bullock1999, gomes2024, bullock1999, gomes2024, kendall2018
Diadasina	Diadasina_sp	2.79	becco2021
Dialictus	Dialictus_sp	1.08	bullock1999, gomes2024
Dianthidium	Dianthidium_chamela	2.29	bullock1999, gomes2024
Dianthidium	Dianthidium_sp	2.29	bullock1999, gomes2024
Dolichostelis	Dolichostelis_costaricensis	2	bullock1999, gomes2024
Dolichostelis	Dolichostelis_sp	2	bullock1999, gomes2024
Dufourea	Dufourea_marginata	1.5332	kendall2018
Dufourea	Dufourea_sp	1.5332	kendall2018
Epanthidium	Epanthidium_bojartii	2.98	bullock1999, gomes2024
Epanthidium	Epanthidium_sp	2.77278	bullock1999, gomes2024, kendall2018, silva2025
Epanthidium	Epanthidium_tigrinum	2.56556	kendall2018, silva2025
Epeolus	Epeolus_sp	1.90204	bullock1999, gomes2024, kendall2018
Epicharis	Epicharis_albofasciata	5.4	silva2025
Epicharis	Epicharis_analis	4.5	silva2025
Epicharis	Epicharis_flava	3.6	santos2006, silva2025
Epicharis	Epicharis_lunulata	5.2	bullock1999, gomes2024
Epicharis	Epicharis_maculata	4.04	bullock1999, gomes2024
Epicharis	Epicharis_sp	5.10333	bullock1999, gomes2024, kendall2018, santos2006, silva2025, silva2025, kendall2018
Eucera	Eucera_chrysopyga	3.545	kendall2018
Eucera	Eucera_elongatula	2.9	kendall2018
Eucera	Eucera_longicornis	3.073	kendall2018
Eucera	Eucera_nigrescens	3.015	kendall2018
Eucera	Eucera_pruinosa	3.87005	kendall2018
Eucera	Eucera_rufa	3.46	kendall2018
Eucera	Eucera_sp	3.31051	kendall2018
Eufriesea	Eufriesea_atroveneta	3.63	bullock1999, gomes2024
Eufriesea	Eufriesea_caerulescens	5	bullock1999, gomes2024
Eufriesea	Eufriesea_concava	6.12	bullock1999, gomes2024
Eufriesea	Eufriesea_mexicana	6	bullock1999, gomes2024
Eufriesea	Eufriesea_sp	5.06667	bullock1999, gomes2024, burkart2011, santos2006
Eufriesea	Eufriesea_surinamensis	5.2	burkart2011
Eufriesea	Eufriesea_violacea	4.45	santos2006
Euglossa	Euglossa_cingulata	6.05	gomes2024
Euglossa	Euglossa_cordata	2.66	becco2021, burkart2011, silva2025
Euglossa	Euglossa_imperialis	3.52	santos2006
Euglossa	Euglossa_polychroma	5.99	gomes2024
Euglossa	Euglossa_securigera	1.74	silva2025
Euglossa	Euglossa_sp	3.15285	becco2021, burkart2011, silva2025, bullock1999, gomes2024, gomes2024, kendall2018, santos2006, silva2025, kendall2018
Euglossa	Euglossa_townsendi	3	silva2025
Euglossa	Euglossa_truncata	1.3	silva2025
Euglossa	Euglossa_viridissima	3.71	bullock1999, gomes2024
Euhesma	Euhesma_euhsp1	0.885879	kendall2018
Euhesma	Euhesma_sp	0.885879	kendall2018
Eulaema	Eulaema_bombiformis	7.38	becco2021
Eulaema	Eulaema_cingulata	5.865	bullock1999, burkart2011
Eulaema	Eulaema_meriana	6.41	pazmino2021
Eulaema	Eulaema_nigrita	4.7419	becco2021, burkart2011, kendall2018, santos2006, silva2025
Eulaema	Eulaema_polychroma	5.99	bullock1999
Eulaema	Eulaema_sp	6.07738	becco2021, becco2021, burkart2011, kendall2018, santos2006, silva2025, bullock1999, bullock1999, burkart2011, pazmino2021
Eulonchopria	Eulonchopria_oaxacana	2.05	bullock1999, gomes2024
Eulonchopria	Eulonchopria_punctatissima	2.21	bullock1999, gomes2024
Eulonchopria	Eulonchopria_sp	2.13	bullock1999, gomes2024
Euryglossa	Euryglossa_adelaidae	1.92554	kendall2018
Euryglossa	Euryglossa_sp	1.92554	kendall2018
Evylaeus	Evylaeus_hewetii	1.3	bullock1999, gomes2024
Evylaeus	Evylaeus_providens	1.3	bullock1999, gomes2024
Evylaeus	Evylaeus_sp	1.3	bullock1999, gomes2024
Exaerete	Exaerete_azteca	4.33	bullock1999, gomes2024
Exaerete	Exaerete_smaragdina	2.845	santos2006, silva2025
Exaerete	Exaerete_sp	3.5875	bullock1999, gomes2024, santos2006, silva2025
Exomalopsis	Exomalopsis_analis	1.2	silva2025
Exomalopsis	Exomalopsis_chamelensis	1.9	bullock1999, gomes2024
Exomalopsis	Exomalopsis_fulvofasciata	1.38	silva2025
Exomalopsis	Exomalopsis_mellipes	2.37	bullock1999, gomes2024
Exomalopsis	Exomalopsis_oaxaca	1.5	bullock1999, gomes2024
Exomalopsis	Exomalopsis_similis	1.6	bullock1999, gomes2024
Exomalopsis	Exomalopsis_snowii	2.56	bullock1999, gomes2024
Exomalopsis	Exomalopsis_solani	1.7707	kendall2018
Exomalopsis	Exomalopsis_sp	1.77452	bullock1999, gomes2024, kendall2018, silva2025
Exomalopsis	Exomalopsis_zexmeniae	1.69	bullock1999, gomes2024
Exoneura	Exoneura_bicolor	1.47649	kendall2018
Exoneura	Exoneura_hamulata	1.72287	kendall2018
Exoneura	Exoneura_sp	1.59968	kendall2018
Friesella	Friesella_schrottkyi	1.7	silva2025
Friesella	Friesella_sp	1.7	silva2025
Frieseomelitta	Frieseomelitta_nigra	1.46	bullock1999, gomes2024
Frieseomelitta	Frieseomelitta_sp	1.35	bullock1999, gomes2024, santos2006
Frieseomelitta	Frieseomelitta_varia	1.24	santos2006
Friesomellita	Friesomellita_doederleini	1.34	becco2021
Friesomellita	Friesomellita_sp	1.34	becco2021
Gaesischia	Gaesischia_exul	2.92	bullock1999, gomes2024
Gaesischia	Gaesischia_sp	2.92	bullock1999, gomes2024
Geotrigona	Geotrigona_sp	1.6575	santos2006, santos2006, silva2025
Geotrigona	Geotrigona_subterranea	1.8	silva2025
Goniocolletes	Goniocolletes_perfasciatus	2.04605	kendall2018
Goniocolletes	Goniocolletes_sp	2.04605	kendall2018
Halictus	Halictus_confusus	1.38545	kendall2018
Halictus	Halictus_hesperus	1.36	bullock1999, gomes2024
Halictus	Halictus_ligatus	1.80001	kendall2018
Halictus	Halictus_lutescens	1.96	bullock1999, gomes2024
Halictus	Halictus_maculatus	1.4595	kendall2018
Halictus	Halictus_parallelus	2.34222	kendall2018
Halictus	Halictus_rubicundus	2.2185	kendall2018
Halictus	Halictus_scabiosae	2.40641	kendall2018
Halictus	Halictus_simplex	1.9382	kendall2018
Halictus	Halictus_sp	1.78695	bullock1999, gomes2024, kendall2018
Halictus	Halictus_subauratus	1.4732	kendall2018
Halictus	Halictus_tumulorum	1.313	kendall2018
Heriades	Heriades_carinata	1.34171	kendall2018
Heriades	Heriades_crenulatus	1.76	kendall2018
Heriades	Heriades_leavitti	1.43173	kendall2018
Heriades	Heriades_sp	1.35752	bullock1999, gomes2024, tang2017, bullock1999, gomes2024, tang2017, kendall2018
Heriades	Heriades_truncorum	1.48175	kendall2018
Hesperapis	Hesperapis_carinata	2.7399	kendall2018
Hesperapis	Hesperapis_sp	2.7399	kendall2018
Heterosarus	Heterosarus_euphorbiae	0.85	bullock1999, gomes2024
Heterosarus	Heterosarus_sp	0.875	bullock1999, gomes2024
Heterosarus	Heterosarus_succintus	0.9	bullock1999, gomes2024
Holcopasites	Holcopasites_sp	1.3	bullock1999, gomes2024
Homalictus	Homalictus_homsp1	1.39204	kendall2018
Homalictus	Homalictus_sp	1.43999	kendall2018
Homalictus	Homalictus_urbanus	0.907838	kendall2018
Hoplitis	Hoplitis_adunca	2.69939	kendall2018
Hoplitis	Hoplitis_pilosifrons	1.70523	kendall2018
Hoplitis	Hoplitis_producta	1.41107	kendall2018
Hoplitis	Hoplitis_sp	1.93856	kendall2018
Hoplostelis	Hoplostelis_sp	3.13	bullock1999, gomes2024
Hoplostelis	Hoplostelis_vittata	3.13	bullock1999, gomes2024
Hylaeus	Hylaeus_affinis	1.11343	kendall2018
Hylaeus	Hylaeus_amiculus	0.817507	kendall2018
Hylaeus	Hylaeus_angustatus	1.06037	kendall2018
Hylaeus	Hylaeus_communis	1.42728	kendall2018
Hylaeus	Hylaeus_dilatatus	1.30606	kendall2018
Hylaeus	Hylaeus_elegans	1.62589	kendall2018
Hylaeus	Hylaeus_gredleri	0.992082	kendall2018
Hylaeus	Hylaeus_kelvini	2.04149	kendall2018
Hylaeus	Hylaeus_leptocephalus	1.38458	kendall2018
Hylaeus	Hylaeus_mesillae	0.91518	kendall2018
Hylaeus	Hylaeus_modestus	1.10587	kendall2018
Hylaeus	Hylaeus_nigritus	1.60766	kendall2018
Hylaeus	Hylaeus_panamensis	0.85	bullock1999, gomes2024
Hylaeus	Hylaeus_pectoralis	1.3	kendall2018
Hylaeus	Hylaeus_pictipes	1.24417	kendall2018
Hylaeus	Hylaeus_primulipictus	1.1875	kendall2018
Hylaeus	Hylaeus_rotundiceps	2.0936	kendall2018
Hylaeus	Hylaeus_rugulosus	1.6889	kendall2018
Hylaeus	Hylaeus_sp	1.31866	bullock1999, gomes2024, bullock1999, gomes2024, kendall2018, kendall2018, bullock1999, gomes2024, kendall2018
Hypanthidium	Hypanthidium_mexicanum	2.51	bullock1999, gomes2024
Hypanthidium	Hypanthidium_sp	2.51	bullock1999, gomes2024
Lasioglossum	Lasioglossum_admirandum	1.10603	kendall2018
Lasioglossum	Lasioglossum_albipenne	1.36066	kendall2018
Lasioglossum	Lasioglossum_albocinctum	2.28	kendall2018
Lasioglossum	Lasioglossum_anomalum	0.952995	kendall2018
Lasioglossum	Lasioglossum_bicingulatum	2.0695	kendall2018
Lasioglossum	Lasioglossum_birkmanni	1.25512	kendall2018
Lasioglossum	Lasioglossum_calceatum	1.72046	kendall2018
Lasioglossum	Lasioglossum_cfatwoodi	1.1481	kendall2018
Lasioglossum	Lasioglossum_clelandi	1.55161	kendall2018
Lasioglossum	Lasioglossum_convexum	1.52128	kendall2018
Lasioglossum	Lasioglossum_coriaceum	1.76984	kendall2018
Lasioglossum	Lasioglossum_cressonii	1.34077	kendall2018
Lasioglossum	Lasioglossum_cupromicans	1.2	kendall2018
Lasioglossum	Lasioglossum_eremaean	1.57704	kendall2018
Lasioglossum	Lasioglossum_foveolatum	1.09172	kendall2018
Lasioglossum	Lasioglossum_foxii	1.40783	kendall2018
Lasioglossum	Lasioglossum_fulvicorne	1.40209	kendall2018
Lasioglossum	Lasioglossum_glabriusculum	0.913462	kendall2018
Lasioglossum	Lasioglossum_globosum	1.5288	kendall2018
Lasioglossum	Lasioglossum_hemichalceum	1.08523	kendall2018
Lasioglossum	Lasioglossum_heterognathum	1.07131	kendall2018
Lasioglossum	Lasioglossum_hiltacum	1.86579	kendall2018
Lasioglossum	Lasioglossum_hitchensi	1.11527	kendall2018
Lasioglossum	Lasioglossum_imitatum	0.985178	kendall2018
Lasioglossum	Lasioglossum_imminutus	1.56	kendall2018
Lasioglossum	Lasioglossum_interruptum	1.4416	kendall2018
Lasioglossum	Lasioglossum_lanarium	1.93402	kendall2018
Lasioglossum	Lasioglossum_lassp1	1.47824	kendall2018
Lasioglossum	Lasioglossum_lassp2	1.24613	kendall2018
Lasioglossum	Lasioglossum_lassp3	1.30606	kendall2018
Lasioglossum	Lasioglossum_lassp4	1.40181	kendall2018
Lasioglossum	Lasioglossum_lassp5	1.74836	kendall2018
Lasioglossum	Lasioglossum_lassp6	1.32951	kendall2018
Lasioglossum	Lasioglossum_lassp7	1.10868	kendall2018
Lasioglossum	Lasioglossum_lassp8	0.957165	kendall2018
Lasioglossum	Lasioglossum_lassp9	0.98622	kendall2018
Lasioglossum	Lasioglossum_laticeps	1.32393	kendall2018
Lasioglossum	Lasioglossum_lativentre	1.53767	kendall2018
Lasioglossum	Lasioglossum_leichardti	1.92869	kendall2018
Lasioglossum	Lasioglossum_leucopus	1.2	kendall2018
Lasioglossum	Lasioglossum_leucozonium	1.68698	kendall2018
Lasioglossum	Lasioglossum_lineatulum	1.35354	kendall2018
Lasioglossum	Lasioglossum_macoupinense	1.14319	kendall2018
Lasioglossum	Lasioglossum_malachurum	1.66061	kendall2018
Lasioglossum	Lasioglossum_minutissimum	0.910657	kendall2018
Lasioglossum	Lasioglossum_morio	1.04316	kendall2018
Lasioglossum	Lasioglossum_nigroviride	1.48027	kendall2018
Lasioglossum	Lasioglossum_nitidulum	1.24487	kendall2018
Lasioglossum	Lasioglossum_obscurum	1.17002	kendall2018
Lasioglossum	Lasioglossum_orbatum	1.91267	kendall2018
Lasioglossum	Lasioglossum_paradmirandum	1.16018	kendall2018
Lasioglossum	Lasioglossum_paraforbesii	1.88138	kendall2018
Lasioglossum	Lasioglossum_parvulum	1.25	kendall2018
Lasioglossum	Lasioglossum_pauxillum	1.12259	kendall2018
Lasioglossum	Lasioglossum_pectorale	1.50354	kendall2018
Lasioglossum	Lasioglossum_planatum	1.28324	kendall2018
Lasioglossum	Lasioglossum_platychilum	1.3503	kendall2018
Lasioglossum	Lasioglossum_platyparium	1.13688	kendall2018
Lasioglossum	Lasioglossum_politum	0.930522	kendall2018
Lasioglossum	Lasioglossum_pulvitectum	1.54056	kendall2018
Lasioglossum	Lasioglossum_puncticolle	1.62177	kendall2018
Lasioglossum	Lasioglossum_qudrinotatum	1.55815	kendall2018
Lasioglossum	Lasioglossum_semilucens	0.9	kendall2018
Lasioglossum	Lasioglossum_smilacinac	1.40701	kendall2018
Lasioglossum	Lasioglossum_sp	1.33814	kendall2018, kendall2018, tang2017, kendall2018, tang2017
Lasioglossum	Lasioglossum_sulthicum	2.1392	kendall2018
Lasioglossum	Lasioglossum_tegulare_grp	0.915231	kendall2018
Lasioglossum	Lasioglossum_versans	1.30129	kendall2018
Lasioglossum	Lasioglossum_versatum	1.18579	kendall2018
Lasioglossum	Lasioglossum_versatus	1.3232	kendall2018
Lasioglossum	Lasioglossum_villosulum	1.36548	kendall2018
Lasioglossum	Lasioglossum_viridatum	1.23832	kendall2018
Lasioglossum	Lasioglossum_xanthopus	2.47239	kendall2018
Lasioglossum	Lasioglossum_zephyrum	1.30102	kendall2018
Lasioglossum	Lasioglossum_zonulum	1.455	kendall2018
Leioproctus	Leioproctus_amabilis	1.98563	kendall2018
Leioproctus	Leioproctus_clarki	2.40171	kendall2018
Leioproctus	Leioproctus_flavomaculatus	1.85649	kendall2018
Leioproctus	Leioproctus_leisp1	2.2039	kendall2018
Leioproctus	Leioproctus_leisp3	1.78777	kendall2018
Leioproctus	Leioproctus_obscurus	2.16904	kendall2018
Leioproctus	Leioproctus_sp	2.06742	kendall2018
Lestrimelitta	Lestrimelitta_limao	1.62	santos2006
Lestrimelitta	Lestrimelitta_sp	1.53	bullock1999, gomes2024, bullock1999, gomes2024, santos2006
Lipotriches	Lipotriches_australica	2.76343	kendall2018
Lipotriches	Lipotriches_ferricauda	1.87994	kendall2018
Lipotriches	Lipotriches_flavoviridis	1.63501	kendall2018
Lipotriches	Lipotriches_lipsp1	1.98482	kendall2018
Lipotriches	Lipotriches_lipsp10	2.29673	kendall2018
Lipotriches	Lipotriches_lipsp11	1.70819	kendall2018
Lipotriches	Lipotriches_lipsp12	1.92065	kendall2018
Lipotriches	Lipotriches_lipsp3	2.34895	kendall2018
Lipotriches	Lipotriches_lipsp4	1.55666	kendall2018
Lipotriches	Lipotriches_lipsp7	2.02064	kendall2018
Lipotriches	Lipotriches_lipsp8	2.1861	kendall2018
Lipotriches	Lipotriches_sp	1.98632	kendall2018, kendall2018, tang2017, kendall2018, tang2017
Lithurge	Lithurge_bitorulosa	3.27	bullock1999, gomes2024
Lithurge	Lithurge_planifrons	2.78	bullock1999, gomes2024
Lithurge	Lithurge_sp	3.025	bullock1999, gomes2024
Lithurgus	Lithurgus_sp	2.325	kendall2018, tang2017
Lophopedia	Lophopedia_nigrispinis	1.5	silva2025
Lophopedia	Lophopedia_sp	1.5	silva2025
Macropis	Macropis_europaea	2.376	kendall2018
Macropis	Macropis_fulvipes	2.35	kendall2018
Macropis	Macropis_sp	2.363	kendall2018
Megachile	Megachile_albitarsis	3.15	bullock1999, gomes2024
Megachile	Megachile_anodonta	2.95	bullock1999, gomes2024
Megachile	Megachile_apicata	1.73149	kendall2018
Megachile	Megachile_aureiventris	3.5	santos2006
Megachile	Megachile_aurifrons	4.24061	kendall2018
Megachile	Megachile_callura	1.46484	kendall2018
Megachile	Megachile_captionis	2.27534	kendall2018
Megachile	Megachile_centuncularis	2.754	kendall2018
Megachile	Megachile_chichimeca	2.42	bullock1999, gomes2024
Megachile	Megachile_chrysopyea	2.24016	kendall2018
Megachile	Megachile_dentipes	2.89	bullock1999, gomes2024
Megachile	Megachile_disjuncta	3.6	tang2017
Megachile	Megachile_ericetorum	3.14183	kendall2018
Megachile	Megachile_frigida	3.47662	kendall2018
Megachile	Megachile_frugalis	3.12	bullock1999, gomes2024
Megachile	Megachile_gemula	3.67933	kendall2018
Megachile	Megachile_habilis	2.94	bullock1999, gomes2024
Megachile	Megachile_heriadiformis	2.1924	kendall2018
Megachile	Megachile_inscinta	2.96	bullock1999, gomes2024
Megachile	Megachile_inscrita	3.35	bullock1999, gomes2024
Megachile	Megachile_laticeps	3.5	tang2017
Megachile	Megachile_latimanus	3.60059	kendall2018
Megachile	Megachile_maculariformis	3.48434	kendall2018
Megachile	Megachile_macularis	3.09708	kendall2018
Megachile	Megachile_megbid	1.59691	kendall2018
Megachile	Megachile_megsp1	1.48324	kendall2018
Megachile	Megachile_megsp2	3.35797	kendall2018
Megachile	Megachile_megsp3	2.24277	kendall2018
Megachile	Megachile_megsp4	2.8134	kendall2018
Megachile	Megachile_micrerythrura	1.96723	kendall2018
Megachile	Megachile_oblonga	2.23365	kendall2018
Megachile	Megachile_orba	1.82	silva2025
Megachile	Megachile_paracallida	1.49809	kendall2018
Megachile	Megachile_paulistana	2.6	santos2006
Megachile	Megachile_petulan	3.18	bullock1999, gomes2024
Megachile	Megachile_prietana	3.13	bullock1999, gomes2024
Megachile	Megachile_rava	2.63	santos2006
Megachile	Megachile_relativa	2.68076	kendall2018
Megachile	Megachile_rotundata	2.21498	kendall2018
Megachile	Megachile_serricauda	3.3013	kendall2018
Megachile	Megachile_simplex	2.60365	kendall2018
Megachile	Megachile_simpliceps	3.58	bullock1999, gomes2024
Megachile	Megachile_sp	3.0051	bullock1999, gomes2024, bullock1999, gomes2024, tang2017, kendall2018, santos2006, silva2025, tang2017, bullock1999, gomes2024, tang2017
Megachile	Megachile_susurrans	2.2	silva2025
Megachile	Megachile_tenuicincta	2.73279	kendall2018
Megachile	Megachile_texana	3.32751	kendall2018
Megachile	Megachile_totonaca	3.73	bullock1999, gomes2024
Megachile	Megachile_turneri	1.61091	kendall2018
Megachile	Megachile_willughbiella	3.07571	kendall2018
Megalopta	Megalopta_sp	2.46	bullock1999, gomes2024
Melecta	Melecta_punctata	3.46349	kendall2018
Melecta	Melecta_sp	3.46349	kendall2018
Melipona	Melipona_beecheii	2.96	bullock1999, gomes2024
Melipona	Melipona_eburnea	3.08	santos2006
Melipona	Melipona_marginata	8.7	silva2025
Melipona	Melipona_quadrifasciata	5.125	santos2006, silva2025
Melipona	Melipona_quinquefasciata	7.02	silva2025
Melipona	Melipona_rufiventris	1.825	santos2006, silva2025
Melipona	Melipona_scutellaris	2.865	burkart2011, santos2006
Melipona	Melipona_sp	4.23771	becco2021, kendall2018, bullock1999, gomes2024, burkart2011, santos2006, santos2006, santos2006, silva2025, silva2025
Melipona	Melipona_subnitida	2.32667	becco2021, kendall2018
Melissodes	Melissodes_agilis	2.82584	kendall2018
Melissodes	Melissodes_bimaculatus	2.80886	kendall2018
Melissodes	Melissodes_druriellus	1.82919	kendall2018
Melissodes	Melissodes_sp	2.48742	bullock1999, gomes2024, kendall2018
Melissodes	Melissodes_tepaneca	2.21	bullock1999, gomes2024
Melissodes	Melissodes_trinodis	2.7632	kendall2018
Melissoptilla	Melissoptilla_otomita	2.5	bullock1999, gomes2024
Melissoptilla	Melissoptilla_sp	2.5	bullock1999, gomes2024
Melitoma	Melitoma_marginella	3.21	bullock1999, gomes2024
Melitoma	Melitoma_segmentaria	4.9	silva2025
Melitoma	Melitoma_sp	2.95643	bullock1999, gomes2024, kendall2018, silva2025, kendall2018
Melitta	Melitta_haemorrhoidalis	2.625	kendall2018
Melitta	Melitta_nigricans	2.27	kendall2018
Melitta	Melitta_sp	2.4475	kendall2018
Mesocheira	Mesocheira_bicolor	3.22	bullock1999, gomes2024
Mesocheira	Mesocheira_regalis	4.24	bullock1999, gomes2024
Mesocheira	Mesocheira_sp	3.73	bullock1999, gomes2024
Mesoplia	Mesoplia_rufipes	4.13	bullock1999, gomes2024
Mesoplia	Mesoplia_sp	5.12	bullock1999, gomes2024
Mesoxaea	Mesoxaea_nigerrima	5.83	bullock1999, gomes2024
Mesoxaea	Mesoxaea_sp	5.83	bullock1999, gomes2024
Monoeca	Monoeca_mexicana	2.62	bullock1999, gomes2024
Monoeca	Monoeca_sp	2.62	bullock1999, gomes2024
Mydrosoma	Mydrosoma_serratum	3.71	bullock1999, gomes2024
Mydrosoma	Mydrosoma_sp	3.71	bullock1999, gomes2024
Nannotrigona	Nannotrigona_sp	2.7	silva2025
Nannotrigona	Nannotrigona_testaceicornis	2.7	silva2025
Nomada	Nomada_agrestis	2.72	kendall2018
Nomada	Nomada_fabriciana	1.47443	kendall2018
Nomada	Nomada_flava	1.777	kendall2018
Nomada	Nomada_flavoguttata	1.308	kendall2018
Nomada	Nomada_fucata	2.08	kendall2018
Nomada	Nomada_goodeniana	1.97693	kendall2018
Nomada	Nomada_maculata	2.00382	kendall2018
Nomada	Nomada_melathoracica	2.76	kendall2018
Nomada	Nomada_merceti	0.925	kendall2018
Nomada	Nomada_sexfasciata	1.907	kendall2018
Nomada	Nomada_sheppardana	0.89	kendall2018
Nomada	Nomada_sp	1.6679	bullock1999, gomes2024, kendall2018, bullock1999, gomes2024, kendall2018, kendall2018
Nomia	Nomia_melanderi	2.497	kendall2018
Nomia	Nomia_nomsp1	2.82642	kendall2018
Nomia	Nomia_sp	2.48724	kendall2018, tang2017, tang2017
Odyneropsis	Odyneropsis_sp	3.31	bullock1999, gomes2024
Osiris	Osiris_opsinamus	1.47	bullock1999, gomes2024
Osiris	Osiris_sp	1.47	bullock1999, gomes2024
Osmia	Osmia_bicolor	2.5574	kendall2018
Osmia	Osmia_bicornis	2.88006	kendall2018
Osmia	Osmia_caerulescens	2.2059	kendall2018
Osmia	Osmia_cornuta	3.355	kendall2018
Osmia	Osmia_gallarum	1.76812	kendall2018
Osmia	Osmia_leaiana	2.04409	kendall2018
Osmia	Osmia_niveata	2.00175	kendall2018
Osmia	Osmia_pumila	1.72841	kendall2018
Osmia	Osmia_sp	2.14444	kendall2018
Osmia	Osmia_submicans	3.33	kendall2018
Osmia	Osmia_tersula	2.35298	kendall2018
Oxaea	Oxaea_flavescens	4.635	santos2006, silva2025
Oxaea	Oxaea_sp	4.635	santos2006, silva2025
Panurgus	Panurgus_banksianus	2.16	kendall2018
Panurgus	Panurgus_calcaratus	1.26	kendall2018
Panurgus	Panurgus_cephalotes	1.81	kendall2018
Panurgus	Panurgus_dargius	1.9025	kendall2018
Panurgus	Panurgus_sp	1.78313	kendall2018
Paranthidium	Paranthidium_sp	3	bullock1999, gomes2024
Paratetrapedia	Paratetrapedia_calarata	1.84	bullock1999, gomes2024
Paratetrapedia	Paratetrapedia_conexa	6.7	silva2025
Paratetrapedia	Paratetrapedia_moesta	2	bullock1999, gomes2024
Paratetrapedia	Paratetrapedia_sp	2.44458	bullock1999, gomes2024, bullock1999, gomes2024, silva2025
Paratrigona	Paratrigona_lineata	7	silva2025
Paratrigona	Paratrigona_sp	4.725	santos2006, silva2025, silva2025
Paratrigona	Paratrigona_subnuda	2.45	santos2006, silva2025
Partamona	Partamona_helleri	3.515	santos2006, silva2025
Partamona	Partamona_orizabaensis	1.8	bullock1999, gomes2024
Partamona	Partamona_sp	2.6575	bullock1999, gomes2024, santos2006, silva2025
Pectinapis	Pectinapis_sp	3.2	bullock1999, gomes2024
Peponapis	Peponapis_aztecus	3.9	bullock1999, gomes2024
Peponapis	Peponapis_crassidentata	3.75	bullock1999, gomes2024
Peponapis	Peponapis_pacificus	3.44	bullock1999, gomes2024
Peponapis	Peponapis_sp	3.705	bullock1999, gomes2024
Peponapis	Peponapis_utahensis	3.73	bullock1999, gomes2024
Perdita	Perdita_acapulcona	1.87	bullock1999, gomes2024
Perdita	Perdita_coreopsidis	1.4785	kendall2018
Perdita	Perdita_maritima	1.75	bullock1999, gomes2024
Perdita	Perdita_mexicanorum	1.13	bullock1999, gomes2024
Perdita	Perdita_moesta	0.9	bullock1999, gomes2024
Perdita	Perdita_pipiyolin	1.87	bullock1999, gomes2024
Perdita	Perdita_sp	1.15704	bullock1999, gomes2024, bullock1999, gomes2024, kendall2018
Pereirapis	Pereirapis_caucasicus	1.15	bullock1999, gomes2024
Pereirapis	Pereirapis_sp	1.15	bullock1999, gomes2024
Plebeia	Plebeia_droryana	1.8	silva2025
Plebeia	Plebeia_flavocinta	1.15	becco2021
Plebeia	Plebeia_frontalis	1.12	bullock1999, gomes2024
Plebeia	Plebeia_remota	2.4	silva2025
Plebeia	Plebeia_sp	1.6175	becco2021, bullock1999, gomes2024, silva2025
Protoandrea	Protoandrea_foveata	1.16	bullock1999, gomes2024
Protoandrea	Protoandrea_sp	1.375	bullock1999, gomes2024
Protoandrea	Protoandrea_trifoliata	1.59	bullock1999, gomes2024
Protoxaea	Protoxaea_gloriosa	4.9412	kendall2018
Protoxaea	Protoxaea_sp	4.9412	kendall2018
Pseudaugochlora	Pseudaugochlora_graminea	2.19	burkart2011
Pseudaugochlora	Pseudaugochlora_sp	2.19	burkart2011
Pseudoanthidium	Pseudoanthidium_melanurum	3.45	kendall2018
Pseudoanthidium	Pseudoanthidium_sp	3.45	kendall2018
Pseudoaugochloropsis	Pseudoaugochloropsis_graminae	2.18	bullock1999, gomes2024
Pseudoaugochloropsis	Pseudoaugochloropsis_sp	2.18	bullock1999, gomes2024
Pseudopanurgus	Pseudopanurgus_albitarsis	1.69733	kendall2018
Pseudopanurgus	Pseudopanurgus_crenulatus	1.27	bullock1999, gomes2024
Pseudopanurgus	Pseudopanurgus_simularis	1.69595	kendall2018
Pseudopanurgus	Pseudopanurgus_sp	1.39583	bullock1999, gomes2024, bullock1999, gomes2024, kendall2018
Pseudopanurgus	Pseudopanurgus_velutinus	1.36	bullock1999, gomes2024
Ptiloglossa	Ptiloglossa_sp	5.76333	bullock1999, gomes2024
Ptilotrigona	Ptilotrigona_sp	1.48	santos2006
Scaptotrigona	Scaptotrigona_bipunctata	2.4	silva2025
Scaptotrigona	Scaptotrigona_depilis	1.66	becco2021
Scaptotrigona	Scaptotrigona_hellwegeri	1.82	bullock1999, gomes2024
Scaptotrigona	Scaptotrigona_postica	2.305	santos2006, silva2025
Scaptotrigona	Scaptotrigona_sp	1.60941	becco2021, bullock1999, gomes2024, kendall2018, santos2006, silva2025, silva2025, kendall2018
Schwarziana	Schwarziana_quadripunctata	2.6	silva2025
Schwarziana	Schwarziana_sp	2.6	silva2025
Sphecodes	Sphecodes_crassus	1.263	kendall2018
Sphecodes	Sphecodes_ephippius	1.3127	kendall2018
Sphecodes	Sphecodes_monilllocornis	1.488	kendall2018
Sphecodes	Sphecodes_na_sp	1.3083	kendall2018
Sphecodes	Sphecodes_sp	1.1505	bullock1999, gomes2024, kendall2018, bullock1999, gomes2024, kendall2018, kendall2018
Stelis	Stelis_lateralis	1.33916	kendall2018
Stelis	Stelis_sp	1.33916	kendall2018
Svastra	Svastra_albocollaris	3.43	bullock1999, gomes2024
Svastra	Svastra_nitida	3.21	bullock1999, gomes2024
Svastra	Svastra_sp	3.32	bullock1999, gomes2024
Systropha	Systropha_planidens	2.38333	kendall2018
Systropha	Systropha_sp	2.38333	kendall2018
Temnosoma	Temnosoma_smaragdina	1.9	bullock1999, gomes2024
Temnosoma	Temnosoma_sp	1.9	bullock1999, gomes2024
Tetragona	Tetragona_clavipes	1.7	silva2025
Tetragona	Tetragona_sp	1.7	silva2025
Tetragonisca	Tetragonisca_angustula	2	silva2025
Tetragonisca	Tetragonisca_sp	2	silva2025
Tetragonula	Tetragonula_carbonaria	1.22963	kendall2018
Tetragonula	Tetragonula_fuscobalteata	1.1	tang2017
Tetragonula	Tetragonula_mellipes	1.18353	kendall2018
Tetragonula	Tetragonula_sp	1.17105	kendall2018, tang2017
Tetrapedia	Tetrapedia_diversipes	1	silva2025
Tetrapedia	Tetrapedia_maura	1.98	bullock1999, gomes2024
Tetrapedia	Tetrapedia_sp	2.23	bullock1999, gomes2024, bullock1999, gomes2024, silva2025
Thygater	Thygater_analis	1.5	silva2025
Thygater	Thygater_palliventris	2	silva2025
Thygater	Thygater_sp	1.75	silva2025
Thyreus	Thyreus_nitidulus	3.11337	kendall2018
Thyreus	Thyreus_sp	3.03023	kendall2018
Thyreus	Thyreus_waroonensis	2.9471	kendall2018
Trachusa	Trachusa_sp	3.42	bullock1999, gomes2024
Triepeolus	Triepeolus_grandis	3.4	bullock1999, gomes2024
Triepeolus	Triepeolus_mexicanus	2.2	bullock1999, gomes2024
Triepeolus	Triepeolus_robustus	2.55	bullock1999, gomes2024
Triepeolus	Triepeolus_sp	2.31326	bullock1999, gomes2024, bullock1999, gomes2024, kendall2018
Triepeolus	Triepeolus_verbesinae	2.3826	kendall2018
Trigona	Trigona_fulviventris	1.52	bullock1999, gomes2024
Trigona	Trigona_fuscipennis	1.47333	kendall2018, silva2025
Trigona	Trigona_sp	2.16982	becco2021, kendall2018, nieh2005, santos2006, silva2025, becco2021, kendall2018, nieh2005, santos2006, silva2025, bullock1999, gomes2024, kendall2018, silva2025
Trigonisca	Trigonisca_sp	0.76	bullock1999, gomes2024
Xeonoglossa	Xeonoglossa_gabbii	5.25	bullock1999, gomes2024
Xeonoglossa	Xeonoglossa_sp	5.25	bullock1999, gomes2024
Xylocopa	Xylocopa_aestuans	5.3	tang2017
Xylocopa	Xylocopa_bombylans	5.1227	kendall2018
Xylocopa	Xylocopa_cantabrita	5.81	kendall2018
Xylocopa	Xylocopa_cearensis	5.55556	kendall2018
Xylocopa	Xylocopa_fimbriata	8.55	bullock1999, gomes2024
Xylocopa	Xylocopa_frontalis	8.0075	burkart2011, kendall2018, santos2006, silva2025
Xylocopa	Xylocopa_grisescens	7.88667	becco2021, kendall2018
Xylocopa	Xylocopa_hirsutissima	4.8	silva2025
Xylocopa	Xylocopa_lieftincki	7.30959	kendall2018
Xylocopa	Xylocopa_macrops	2.7	silva2025
Xylocopa	Xylocopa_mexicanorum	6.44	bullock1999, gomes2024
Xylocopa	Xylocopa_micans	5.9118	kendall2018
Xylocopa	Xylocopa_muscaria	5.39	bullock1999, gomes2024
Xylocopa	Xylocopa_nasalis	6	tang2017
Xylocopa	Xylocopa_ordinaria	3	silva2025
Xylocopa	Xylocopa_sp	6.23115	becco2021, kendall2018, bullock1999, gomes2024, burkart2011, kendall2018, santos2006, silva2025, burkart2011, silva2025, kendall2018, santos2006, silva2025, silva2025, tang2017, kendall2018
Xylocopa	Xylocopa_subcyanea	2.72	santos2006, silva2025
Xylocopa	Xylocopa_suspecta	4.635	burkart2011, silva2025
Xylocopa	Xylocopa_tubaniformis	5.5	bullock1999, gomes2024
Xylocopa	Xylocopa_valga	8.02	kendall2018
Xylocopa	Xylocopa_virginica	5.6496	kendall2018

## Sheet: refs
bullock1999	Bullock, S. H. (1999). Relationships among body size, wing size and mass in bees from a tropical dry forest in Mexico. Journal of the Kansas Entomological Society, 426-439.
burkart2012	Burkart, A., Lunau, K., & Schlindwein, C. (2011). Comparative bioacoustical studies on flight and buzzing of neotropical bees. Journal of Pollination Ecology, 6.
gomes2024	Gomes, I. N., Silva, V. H., Gonçalves, R. B., Ordónez-Parra, C. A., Procópio-Santos, C. P., Queroz, S. O., ... & Maruyama, P. K. (2025). Exploring the determinants of bee diversity in tropical urban areas and their implications for conservation. Landscape and Urban Planning, 263, 105440.
kendall2019	Kendall, L. K., Rader, R., Gagic, V., Cariveau, D. P., Albrecht, M., Baldock, K. C., ... & Bartomeus, I. (2019). Pollinator size and its consequences: Robust estimates of body size in pollinating insects. Ecology and Evolution, 9(4), 1702-1714.
santos2006	Santos, C. G., & Serrão, J. E. (2006). Histology of the ileum in bees (Hymenoptera, Apoidea). Braz j morphol sci, 23, 405-413.
silva2025	Silva Ferreira, V. G., Lima Aguiar, C. M., de Oliveira-Rebouças, P. L., Ovidio de Jesus Martins, H., & Francoy, T. M. (2025). Influence of trap nest dimensions on reproductive biology and offspring body size in two centris bee species (hymenoptera: apidae). Journal of Apicultural Research, 1-11.
becco2022	Becco, M. G. (2021). Padrões de variação de tamanho corporal entre espécies de abelhas nativas do Estado do Ceará: distância intertegular como medida comparativa.
